# Supplementary material for: Genome-Wide Analysis of the Homeobox Gene Family and Identification of Drought-Responsive Members in Populus trichocarpa
Source: Plants (Basel). 2021 Oct 25;10(11):2284. doi: 10.3390/plants10112284 (PMC8653966; doi:10.3390/plants10112284)
Supplement: Supplementary file 1 [file plants-10-02284-s001.zip]

Archive with 11 entries (11 files):
- S1.jpg
- S2.tif
- S3.tif
- S4.tif
- S5.tif
- Table S1.xlsx
- Table S2.xlsx
- Table S3.xlsx
- Table S4.xlsx
- Table S5.xlsx
- Table S6.xlsx
