# Supplementary material for: Genome-Wide Analysis of the Homeobox Gene Family and Identification of Drought-Responsive Members in Populus trichocarpa
Source: Plants (Basel). 2021 Oct 25;10(11):2284. doi: 10.3390/plants10112284 (PMC8653966; doi:10.3390/plants10112284)
Supplement: Supplementary file 1 [file plants-10-02284-s001.zip › Table S1.xlsx]

## Sheet: Sheet1
Table S1. The expression levels of PtrHB genes in P. trichocarpa
gene-ID	Roots-Drought	Roots-Control	Cambium-Phloem-Dormant	Suckers-Whole-Sucker	Flowers-Expanding	Flowers-Dormant	Seeds-Mature	Flowers-Expanded	Buds-Dormant	Buds-Pre-chilling	Petiole-Mature	Twigs-Non-Girdled	Leaves-Control	Leaves-Freshly-Expanded	Leaves-Young-Expanding	Leaves-Drought-2	Leaves-Drought	Leaves-Mature-2	Leaves-Mature	Leaves-Girdled	Leaves-Non-Girdled	Leaves-Undamaged	Leaves-Mechanical-Damage	Leaves-Beetle-Damaged
Potri.001G155100	3.2472	3.2978	3.1202	3.1213	3.1106	3.2598	2.9876	3.1996	3.1884	3.0708	2.9155	3.0564	2.8206	2.9248	3.1146	2.7168	2.9261	2.9253	2.6606	2.5547	2.6453	2.5647	2.5287	2.2458
Potri.003G050100	3.475	3.3815	3.502	3.3042	3.0009	3.3044	2.9855	3.1268	3.3894	3.2677	3.1474	3.2459	2.754	3.2301	3.2681	2.6497	2.9297	2.6287	2.4691	2.8571	2.7691	2.5647	2.5573	2.5877
Potri.001G372300	3.4005	3.4215	3.3244	3.3754	2.9669	3.2398	2.8048	2.8227	3.4031	3.2688	3.2812	3.2639	3.068	3.3035	3.4483	2.766	3.1604	2.4745	2.6298	2.8801	2.605	2.7796	2.7074	2.4063
Potri.011G098300	3.3015	3.3337	3.3659	3.2544	2.9308	3.3037	2.7449	2.8172	3.4375	3.2788	3.1512	3.1264	2.9346	3.2261	3.3886	2.4791	2.9242	2.774	2.7131	2.7899	2.501	2.7885	2.629	2.6536
Potri.010G093400	3.3379	3.2606	3.5463	3.3211	3.4384	3.3902	3.3549	3.3428	3.3261	3.4245	3.4606	3.3893	3.0999	3.1665	3.2296	3.0574	3.2448	2.9588	2.9116	3.121	2.494	2.9106	2.7074	2.4574
Potri.018G045100	3.3869	3.3819	3.4653	3.1928	3.0573	3.1536	3.0791	3.1553	3.1394	3.0226	3.445	3.3173	2.8609	3.1574	3.0639	2.8652	2.8612	2.8614	2.7465	3.029	2.9427	2.7292	2.9668	2.9851
Potri.001G188800	3.5196	3.4587	3.4788	3.3733	3.2723	3.4074	3.2654	3.2981	3.4291	3.3604	3.3334	3.3096	3.0553	3.2955	3.3991	2.9918	3.0768	3.0247	3.0636	2.9612	3.3165	2.9259	2.9404	3.016
Potri.006G237500	3.4154	3.3539	3.442	3.3601	3.2891	3.4658	3.0737	3.1589	3.3649	3.2129	3.3073	3.1756	3.1435	3.3694	3.4266	2.8364	3.1592	2.9531	3.0304	3.0675	2.9513	2.9708	2.9237	2.8599
Potri.008G148200	3.0538	3.0863	2.1484	3.3158	3.4554	3.428	3.0611	3.2577	3.4384	3.4115	3.4778	2.661	2.9867	3.1089	3.1974	2.656	2.899	3.1589	3.267	3.1955	3.1818	3.0116	2.9104	2.8382
Potri.017G082900	3.0278	2.9039	2.1825	3.3073	3.1618	3.4744	2.7716	3.0357	3.3663	3.0428	2.9896	2.627	3.2601	3.2361	3.445	3.2125	3.2325	3.2366	3.219	3.152	3.1818	3.2013	3.2158	3.2846
Potri.001G276800	3.1795	3.1418	3.137	3.0774	3.0803	3.0643	3.1658	3.1866	3.0993	3.176	3.115	3.1278	3.103	3.132	3.1032	3.1719	3.125	3.1532	3.1867	3.1113	3.2214	3.1059	3.0914	3.0819
Potri.004G211300	3.3009	3.3078	3.2662	3.1409	3.0606	3.0938	3.1485	3.1705	3.2035	3.2432	3.2066	3.2298	3.0799	3.0975	3.1723	2.9918	3.1484	2.9644	3.0004	3.0965	3.1921	3.0805	3.038	3.081
Potri.005G101800	3.3243	3.3134	3.3667	3.2232	3.2182	3.1573	3.2306	3.2006	3.2749	3.2182	3.2165	3.2011	3.1444	3.1441	3.147	3.1725	3.1364	3.1199	3.1285	3.1773	3.1917	3.1843	3.1473	3.1313
Potri.014G197800	2.8661	2.8487	3.1929	3.0218	2.9327	3.0216	2.9402	2.9683	3.2259	2.9778	3.0775	3.0417	3.1229	3.0619	3.0783	2.7893	2.7823	3.3316	3.296	3.2883	3.1178	3.1471	3.0953	3.2503
Potri.001G229700	2.7413	2.9841	3.2153	3.0218	3.0315	3.0535	3.071	3.2172	2.8988	3.2432	3.0142	3.2374	3.1864	3.0505	3.0174	3.2008	3.2316	3.261	3.306	3.108	3.2479	3.298	3.2001	3.1622
Potri.006G075500	3.0575	3.1155	3.1292	3.0276	3.0638	2.913	3.1222	3.1996	3.0832	3.0842	3.1683	3.2065	3.1925	2.9782	2.8542	3.2492	3.1579	3.2103	3.2048	3.2422	3.2217	3.2392	3.2274	3.2564
Potri.006G251700	2.8725	2.941	3.0884	3.2288	3.1571	3.1197	3.1485	3.1479	3.1634	3.0375	3.0482	3.0373	3.3216	3.2392	3.2582	3.1502	3.2514	3.3271	3.3159	3.3204	3.2285	3.3223	3.2614	3.3127
Potri.014G135700	3.1285	3.1341	3.1654	3.1355	2.9228	3.0865	3.1243	3.1048	3.2265	3.1936	3.1254	3.1483	3.1978	3.149	3.1576	3.2562	3.1857	3.2912	3.3214	3.2537	3.3833	3.2169	3.2164	3.1923
Potri.001G298400	3.179	3.1476	3.2059	3.1617	3.1722	3.1799	3.2385	3.2163	3.2905	3.1945	3.1941	3.1522	3.2176	3.1835	3.2686	3.2588	3.1915	3.2395	3.2525	3.2527	3.3318	3.2301	3.1683	3.2334
Potri.009G093000	3.1474	3.093	3.1817	3.1474	3.1174	3.1018	3.1041	3.0694	3.2193	3.1283	3.1318	3.0821	3.2454	3.146	3.279	3.1739	3.1734	3.2516	3.2621	3.2768	3.2938	3.2671	3.2217	3.2765
Potri.014G045100	2.4428	2.3213	2.8594	2.8894	2.5942	2.8753	2.6341	3.0083	3.0115	3.1126	3.0701	2.8163	3.0643	3.0646	2.9404	3.1049	3.1497	3.1632	3.0426	3.0322	2.9119	3.0488	2.9559	3.1983
Potri.005G252800	3.1291	3.2047	3.2113	2.8851	2.7607	2.7712	2.9571	2.9501	2.9413	2.8961	3.0975	3.139	2.8578	2.8936	2.5634	2.9581	2.8564	2.9186	2.7983	2.7226	2.8463	2.9308	2.928	2.8959
Potri.002G008800	3.1613	2.9841	2.7907	3.07	3.0436	3.0497	3.322	3.5324	3.0565	3.2988	2.9507	3.0128	2.9989	2.9538	2.8765	3.0783	3.004	3.0161	2.9913	3.0578	2.9806	2.9625	2.965	2.9511
Potri.001G373300	3.0566	3.0382	3.1344	2.9929	2.9477	2.9876	3.0013	3.0269	3.0937	3.0857	3.0429	3.0439	3.0168	2.9477	3.0302	3.0741	3.0565	3.0048	3.0273	3.0306	3.1064	3.031	3.0274	3.0212
Potri.018G142400	3.135	3.1103	2.8502	3.0483	2.9845	2.9958	3.0013	3.0131	3.0565	3.0798	3.025	3.0523	3.026	2.9796	3.0423	3.1758	3.0683	2.9318	2.9143	3.062	2.9119	3.046	3.0314	2.9403
Potri.009G014500	3.4776	3.425	3.5541	3.3366	3.3316	3.3716	3.3983	3.3604	3.5048	3.4194	3.4124	3.4263	3.2146	3.3368	3.3974	3.0925	3.2812	3.1226	3.155	3.2439	3.3969	3.1658	3.1663	3.2189
Potri.004G159300	3.4877	3.4326	3.5101	3.3607	3.4303	3.3423	3.4814	3.6157	3.4197	3.4084	3.3586	3.3747	3.4029	3.4258	3.3752	3.2687	3.1785	3.4252	3.4151	3.3921	3.4325	3.3432	3.321	3.4535
Potri.003G052400	3.4439	3.462	3.4138	3.3062	3.2871	3.3566	3.4173	3.3644	3.3444	3.4686	3.3884	3.5153	3.3165	3.3115	3.3392	3.2924	3.2224	3.2773	3.3395	3.4011	3.3717	3.3098	3.3132	3.4561
Potri.001G184100	3.4398	3.4764	3.5334	3.343	3.3989	3.3584	3.4106	3.3628	3.3925	3.4393	3.339	3.4158	3.4272	3.4804	3.4481	3.3666	3.3593	3.374	3.4127	3.4128	3.5136	3.4265	3.4062	3.4494
Potri.002G213400	3.3674	3.3653	3.4313	3.3085	3.2785	3.3181	3.3471	3.3482	3.4029	3.4169	3.3795	3.3976	3.3362	3.3889	3.4124	3.3382	3.3201	3.3968	3.3901	3.3865	3.4873	3.3438	3.3122	3.3751
Potri.007G008200	3.407	3.4178	3.2972	3.2301	3.2969	3.2393	3.4496	3.4439	3.2211	3.3913	3.4577	3.4834	3.1939	2.9231	2.5283	3.4944	3.1992	3.1654	3.2287	3.1199	3.3614	3.2642	3.2656	3.3555
Potri.003G079800	3.4046	3.4438	3.1509	3.3278	3.3666	3.29	3.1065	3.2474	3.0796	3.3266	3.2523	3.2596	3.3193	3.1365	3.0967	3.1884	3.2529	3.538	3.4808	3.3767	3.4315	3.4427	3.3818	3.274
Potri.009G071700	3.2598	3.2462	3.3821	3.1745	3.2152	3.2079	3.3243	3.2818	3.2646	3.3123	3.2146	3.3027	3.2772	3.1574	3.1769	3.3396	3.2818	3.2282	3.2918	3.2787	3.3665	3.2671	3.2812	3.2943
Potri.014G132800	3.2934	3.2569	3.3156	3.2506	3.1965	3.2489	3.1986	3.1613	3.3361	3.2836	3.2627	3.2525	3.2785	3.2553	3.2396	3.3631	3.235	3.3152	3.2988	3.3525	3.3157	3.25	3.2793	3.3373
Potri.T034400	3.2821	3.2864	3.3538	3.2223	3.1803	3.2558	3.3047	3.2443	3.3403	3.275	3.2769	3.2588	3.2772	3.2337	3.2491	3.3722	3.1824	3.2901	3.3021	3.3351	3.3983	3.306	3.298	3.3507
Potri.005G071900	3.7434	3.8107	3.6893	3.5315	3.6556	3.6375	3.5932	3.6631	3.7375	3.7274	3.6034	3.7199	3.5104	3.4019	3.5299	3.3914	3.4726	3.4133	3.43	3.5065	3.49	3.5611	3.5443	3.6172
Potri.007G097100	3.6427	3.7491	3.5853	3.6015	3.7009	3.6665	3.6805	3.7187	3.6591	3.7685	3.754	3.8133	3.587	3.6561	3.6151	3.3736	3.5005	3.6019	3.5801	3.5992	3.6897	3.5605	3.5564	3.6745
Potri.004G048700	3.5312	3.487	3.52	3.4745	3.4512	3.4377	3.5134	3.4802	3.4746	3.5098	3.5182	3.5285	3.5167	3.4409	3.4359	3.6517	3.4905	3.5409	3.5511	3.5887	3.6033	3.5461	3.5599	3.5736
Potri.018G114100	3.5793	3.5431	3.4222	3.4678	3.5428	3.453	3.5603	3.5979	3.5558	3.5991	3.5931	3.5051	3.5818	3.5114	3.4743	3.5739	3.5869	3.6024	3.6317	3.6456	3.7489	3.604	3.6064	3.6098
Potri.012G070900	3.5631	3.6159	3.4363	3.4073	3.5755	3.4821	3.6867	3.7381	3.3947	3.3939	3.6128	3.5169	3.4753	3.5833	3.2982	3.6703	3.6819	3.5509	3.545	3.62	3.7842	3.5868	3.592	3.5882
Potri.016G069700	3.5444	3.524	3.5232	3.5401	3.5436	3.4167	3.7135	3.7613	3.3584	3.6307	3.67	3.6833	3.5747	3.5605	3.1681	3.6771	3.623	3.5728	3.5663	3.5709	3.772	3.5656	3.5505	3.7134
Potri.001G216600	3.6163	3.5981	3.6521	3.4661	3.5012	3.1852	3.6472	3.6389	3.4523	3.6235	3.7988	3.7467	3.5333	3.4457	2.8432	3.5213	3.4635	3.6758	3.6591	3.7159	3.8638	3.5249	3.5463	3.6865
Potri.006G203000	3.6797	3.6585	3.6156	3.646	3.6806	3.5015	3.7675	3.7872	3.4627	3.658	3.7958	3.7126	3.7206	3.6194	3.3362	3.8057	3.7231	3.7901	3.7592	3.7364	3.868	3.7694	3.7684	3.8402
Potri.006G259400	3.4526	3.3852	3.0958	3.4254	3.4396	3.1536	3.5541	3.5497	3.2068	3.3881	3.438	3.4702	3.6483	3.5367	3.4099	3.8401	3.7004	3.6526	3.6313	3.5941	3.7063	3.7053	3.7247	3.7496
Potri.015G065400	3.6673	3.6164	3.4372	3.5642	3.1684	3.3041	3.3907	3.3753	3.2253	3.2211	3.5084	3.4771	3.6115	3.6282	3.474	3.7695	3.7611	3.5594	3.5958	3.5713	3.7219	3.5779	3.5989	3.541
Potri.009G017400	3.3967	3.3625	3.557	3.4078	3.3417	2.7305	3.4095	3.451	3.0396	3.3266	3.6015	3.5493	3.5221	3.3685	2.9169	3.4375	3.4569	3.5294	3.5351	3.5417	3.5364	3.533	3.5482	3.5674
Potri.002G176300	3.4755	3.2283	3.5478	3.1264	3.483	3.4261	3.6273	3.5621	3.4334	3.2883	3.5407	3.3594	3.3223	3.1176	3.154	3.8354	3.734	3.3307	3.3329	3.3598	3.6462	3.3702	3.5141	3.5576
Potri.018G022700	3.4199	3.395	3.3218	3.3943	3.348	3.4152	3.4078	3.3883	3.1091	3.3441	3.3926	3.422	3.4674	3.4278	3.3135	3.6196	3.5199	3.5114	3.517	3.4549	3.6366	3.5157	3.5465	3.5558
Potri.009G120800	3.5032	3.3736	3.6042	3.3775	3.2578	3.3002	3.4761	3.5472	3.404	3.4047	3.5127	3.4531	3.4631	3.4622	3.2007	3.495	3.3366	3.5763	3.5377	3.5278	3.6234	3.4832	3.4976	3.5784
Potri.011G057700	3.513	3.4663	3.5245	3.4197	3.4008	3.4339	3.4863	3.46	3.4682	3.455	3.4591	3.4604	3.4406	3.4314	3.4132	3.5341	3.3923	3.4583	3.4427	3.5188	3.56	3.4398	3.4389	3.4848
Potri.007G135500	3.4654	3.4123	3.4661	3.3978	3.3621	3.3191	3.4283	3.4145	3.4079	3.4921	3.4737	3.4317	3.4421	3.3441	3.2911	3.3832	3.3603	3.4648	3.4717	3.5016	3.5574	3.4518	3.4519	3.505
Potri.017G016200	3.4751	3.4365	3.4436	3.4189	3.4292	3.3996	3.4872	3.516	3.4133	3.4362	3.4037	3.4108	3.4544	3.3702	3.3436	3.4132	3.3652	3.5055	3.5228	3.5882	3.6112	3.4365	3.4196	3.4912
Potri.003G131300	2.9639	2.9761	2.0191	3.3578	3.0584	3.0938	3.2142	3.2555	1	1.9792	3.1931	2.411	3.5725	3.4533	3.2061	3.4204	3.4379	3.6171	3.6131	3.5853	3.4483	3.6105	3.6025	3.6468
Potri.001G100800	3.1929	3.2523	2.0678	3.4189	3.3014	3.0907	3.4648	3.4685	2.539	2.9554	3.3272	3.1477	3.5893	3.5116	3.047	3.6485	3.5649	3.6391	3.6467	3.5993	3.7681	3.6221	3.6312	3.6545
Potri.014G103000	3.5862	3.0121	2.4224	3.0365	3.0983	2.7584	3.6814	3.5061	2.4634	3.315	3.3093	3.4678	3.1535	2.9875	2.5742	3.9371	3.8189	3.1117	3.2699	3.4704	3.7466	3.338	3.5647	3.5632
Potri.004G126500	2.7265	2.7317	2.9079	3.4147	3.3099	3.4803	3.2789	3.2172	3.3555	3.1087	3.292	3.145	3.4609	3.48	3.5684	3.357	3.4145	3.5152	3.5126	3.4119	3.4928	3.4497	3.4415	3.4343
Potri.014G075200	2.3282	2.3213	2.3141	3.4677	3.6286	3.5173	3.3481	3.4297	3.59	3.5727	3.2663	3.2758	3.4866	3.6136	3.5932	3.2856	3.3525	3.4891	3.536	3.4566	3.5745	3.438	3.4114	3.4605
Potri.005G129500	3.2979	3.2069	2.8594	3.3145	2.8971	2.9199	3.0381	3.3383	3.0367	3.2196	2.8551	3.1129	3.4606	3.4708	3.3227	3.5638	3.4922	3.4563	3.4229	3.3836	3.519	3.513	3.4995	3.5048
Potri.007G032700	3.2008	3.0968	2.7657	3.3792	3.1318	3.0522	2.9916	3.3098	3.2859	3.1859	2.8151	2.9313	3.4569	3.484	3.4452	3.4439	3.4368	3.4324	3.409	3.4561	3.3938	3.4594	3.4356	3.5139
Potri.006G190000	3.4292	3.3821	2.3141	3.4802	3.5156	3.5832	3.6104	3.5759	3.6049	3.3537	3.4426	3.3613	3.5796	3.6033	3.6287	3.6284	3.687	3.587	3.59	3.5957	3.7386	3.6061	3.5995	3.6058
Potri.001G112200	3.3361	3.2817	2.4649	3.3996	3.4168	3.1151	3.3254	3.5738	3.3226	3.4454	3.0439	3.0803	3.4831	3.5144	3.3629	3.3612	3.4529	3.3747	3.3989	3.4105	3.3582	3.4548	3.4194	3.4317
Potri.002G154700	3.3267	3.3027	2.2917	3.339	3.3356	3.3847	3.2794	3.3278	3.5378	3.4268	3.1931	3.2041	3.4233	3.5382	3.5467	3.4277	3.3935	3.3806	3.3859	3.3695	3.4914	3.4143	3.4468	3.4362
Potri.017G081700	2.9944	3.0332	1	3.1481	3.1423	3.4511	2.6953	2.7542	3.0012	2.5518	2.5869	2.5812	2.754	3.0435	3.1668	1.5186	2.6865	1	1.8394	1.5635	1	1	1.6862	1
Potri.011G025000	1.4737	1.5123	1.6999	2.1955	2.384	2.6821	2.1652	2.1026	3.5184	3.0264	1	2.3392	1	1	1.8046	1.681	1.4903	1	1	1	1.4317	1	1	1
Potri.004G135100	2.1967	2.4452	1.5342	2.6046	2.9268	2.933	1.946	2.1026	2.9867	2.9156	1	1.6464	2.2261	2.6992	3.2046	1.5186	1.7521	1	1.5562	1	1	1	1.6862	2.0654
Potri.012G038500	1.4737	1.5123	1	2.4855	3.2881	2.6937	2.2376	2.4966	3.018	3.1295	1.4894	2.2865	1.5427	2.1784	2.5995	1.5186	1.4903	1	1	1	1	1	1	1
Potri.015G032700	1.8739	2.0776	1.8946	2.4432	2.2028	3.1551	1.8597	1.9423	2.9959	2.8857	1.8973	2.3979	1.5427	2.4484	3.0038	1	1.4903	1	1	1	1	1	1	1
Potri.005G147100	1.8092	1.6733	1	2.3803	2.0299	2.5916	1.8597	1.6371	2.5499	1.8916	2.4781	2.4582	1.8218	2.7428	2.6227	2.0447	2.1996	2.0096	1.9248	1.8489	1.8098	1	1	1.5043
Potri.012G047700	1.7297	1.6733	1.8946	2.8129	3.0009	2.9372	2.3227	2.1613	2.9547	2.6827	1	2.1147	2.5944	3.328	3.2658	2.6158	2.6447	1	1.5562	1	1.5741	1	1	1
Potri.015G039100	1	1	1	2.611	2.1438	2.9494	2.1222	2.2113	2.9589	2.8303	1	2.1454	2.2803	2.672	3.0796	2.0872	2.246	1	1.5562	1	1.4317	1	1	1
Potri.004G126600	1.8739	1.6733	2.8822	1.9977	3.2408	2.4142	2.8961	3.1094	1	1	1.4894	1.4902	1	1	1	1	1	1	1	1	1	1	1	1.5043
Potri.007G135100	1.8092	1.7816	2.502	2.077	1.9257	2.3463	2.2376	2.4352	2.3811	1.9792	1.7509	2.7649	1	1.4772	1	2.3669	1	1	1	1	1.4317	1	1	1
Potri.008G194400	1.9286	1.9869	2.77	1.7487	2.0722	2.0597	2.1222	1	2.045	1.9792	1.4894	2.3549	1	1	1	1	1	1	1	1	1	1	1	1
Potri.005G014200	2.0175	2.1492	2.2417	1.8948	1.8591	2.2051	2.0152	1.6371	1.5522	1.7747	1.8317	1.8985	1	1	1.4283	1.5186	1	1	1	1	1	1	1	1
Potri.005G017200	2.24	2.4044	2.5134	2.0396	2.2288	2.2051	2.1222	2.2546	1.9878	2.1569	1.9525	2.3226	1	1	1	1	1	1	1	1	1	1	1	1
Potri.005G114700	1.8739	1.9869	1	1.8293	2.0722	1.5287	1.5719	1.6371	1.5522	1.8916	1	1	1.5427	1	1	2.0447	1.8986	1	1	1	1	2.0494	1	1
Potri.005G126100	2.3282	1.6733	1.5342	1	1.8591	1.8034	1	1.6371	1	2.0491	1.8317	2.0809	1	1	1.4283	2.268	2.0811	1	1	1	1	1	1.5229	1
Potri.001G395100	2.2958	2.3572	1	2.1108	1.5088	1.5287	1.5719	1	1.8342	2.3814	1.6453	2.2865	1	1	1.4283	1	1.4903	1	1	1	1	1	1	1.771
Potri.013G066900	1.8739	2.0352	1	1	1	1.8034	1.8597	1.6371	1	1	2.1722	1.4902	1	1	1	1	1	1	1	1	1	1	1	1
Potri.011G061400	1.4737	1	1	1.8293	1.5088	3.1806	2.0728	2.327	1.5522	2.2002	1	1.752	1	1	1	1	1	1	1.5562	1.5635	1	1	1	1.5043
Potri.004G051600	1	1	1	2.2195	2.2752	2.5565	2.7333	2.3858	1.7216	2.4242	2.7212	2.1735	1	1.4772	1	1	1	1	1	1	1	1	1	1
Potri.008G086000	1.8739	1.5123	1	1.8948	2.1438	2.5054	2.2968	2.327	2.2401	2.3035	1.4894	2.2459	1	1.6304	2.2181	1	1	1	1	1	1	1	1	1
Potri.006G117700	1	1	1	2.1695	1	1.6932	1	1.6371	2.86	2.4036	1	1.4902	1	2.2024	2.6822	1.9963	1.8986	1	1	1.5635	1	1	1.5229	1
Potri.010G111400	1.4737	1	1	1.8293	1	1	2.3467	2.2929	2.3184	2.4949	1	1.6464	1	1	1.5699	1	1	1	1	1.5635	1.8098	1.7253	1	1
Potri.003G096000	1.4737	1.9308	1.8106	3.1306	3.1356	3.3702	2.702	2.6603	3.4897	3.4058	2.0796	2.4235	3.0039	3.3212	3.4758	2.9206	2.9852	2.0096	1.9934	2.0611	2.0758	2.0494	2.3734	2.4574
Potri.001G137800	1.8092	1.9869	1.5342	2.8214	2.9702	3.2869	2.6664	2.7999	3.2684	3.1363	2.457	2.2235	2.603	2.6469	3.0729	2.77	2.5813	2.2701	2.3002	1.8489	2.224	2.6203	2.5915	2.9151
Potri.002G102900	1.6261	1.5123	1.5342	2.8403	2.6157	3.1891	2.3897	2.3858	3.305	3.0127	2.2221	2.305	2.6566	2.75	3.3335	2.268	2.639	2.3351	2.4831	2.1914	2.1683	2.652	2.5749	2.6968
Potri.007G024100	1.8092	2.1153	1	2.9317	2.8108	2.9393	2.491	2.6157	3.1448	3.1462	3.115	3.1762	2.5365	2.8096	3.2261	2.5933	2.5176	2.4127	2.3673	2.5067	2.2565	2.366	2.4611	2.1676
Potri.018G054700	1.7297	2.1153	1.8946	2.8741	2.571	3.0701	2.6739	2.5473	3.1183	3.0107	2.9117	2.6147	2.547	2.9862	2.7863	2.0872	2.4236	2.2318	2.4831	2.4794	2.6002	2.2137	2.0511	2.103
Potri.002G035200	1.8092	1.6733	1.5342	2.9582	2.7357	3.3142	2.2686	2.327	3.3315	3.2739	2.7843	2.9629	2.8515	3.1286	3.3312	2.6854	2.7504	2.2701	1.9248	2.5067	1.4317	2.4678	2.2245	2.1368
Potri.005G227900	2.1188	2.18	2.4373	3.1292	3.0517	3.5427	2.6587	2.7395	3.608	3.4735	2.8373	3.2657	3.0039	3.3488	3.5048	2.8784	2.9148	2.3351	2.3673	2.7166	1.7477	2.6666	2.297	1.975
Potri.013G108900	1.6261	2.0776	2.2917	3.0623	2.6291	3.367	2.4274	2.5145	3.4283	3.0723	2.0002	2.469	2.9323	2.9914	3.4873	2.5224	2.8045	1	1.7263	1.5635	1.4317	1.9236	1.8789	1.9192
Potri.003G000400	1.4737	1	1	2.6574	2.4757	2.8962	2.1652	2.327	2.9367	2.6201	2.3536	2.0015	2.3044	2.9106	3.2029	2.4791	2.5512	1.62	1.7263	2.1914	1.8098	2.2137	2.0936	1.8529
Potri.012G040900	1.8092	1.6733	1	2.8403	2.5543	2.9572	2.0152	2.0317	3.1183	3.0581	1.8317	2.1994	2.8169	2.8752	3.2245	1.79	2.7348	2.555	2.4225	2.3778	1.4317	2.5203	2.4055	1.771
Potri.004G020400	1	1	1.8106	3.0158	3.1537	3.3061	3.0552	3.0657	3.3909	3.4055	2.7843	2.5348	3.0945	3.0572	3.3161	2.9902	3.0352	2.9699	3.0126	2.8392	2.9525	3.0572	2.9905	3.176
Potri.002G230200	1.6261	1.6733	2.0191	3.2649	3.3879	3.4732	3.2612	3.4201	3.5511	3.4595	2.8936	2.627	3.2702	3.3988	3.5291	2.9949	3.0674	3.2495	3.2884	3.1749	3.4198	3.2613	3.2087	3.2184
Potri.014G152000	2.0175	1.9308	1.9623	3.2513	3.3483	3.4336	3.1641	3.3428	3.4667	3.4159	2.9854	2.5882	3.3024	3.3503	3.4986	3.0597	3.2626	3.2945	3.2461	3.1292	3.3084	3.2709	3.2053	3.2129
Potri.004G229600	1	2.0776	2.3141	3.0614	2.6291	3.0128	2.505	2.6498	3.1004	2.7057	1.4894	2.2235	2.97	3.2075	3.5252	2.7217	2.903	2.8481	2.8649	2.7899	2.8074	2.8572	2.7836	2.7113
Potri.005G232000	1.7297	1.6733	2.6776	2.8403	3.0638	3.1114	3.0283	3.1648	3.0856	2.8786	2.5418	2.2459	2.9254	3.0121	3.2219	2.0447	2.6664	3.0865	3.016	3.0781	3.0641	2.7606	2.6219	2.8353
Potri.015G141800	1.6261	1.6733	2.335	2.807	3.0134	2.6937	2.8092	2.858	2.9172	3.0692	2.7638	2.9109	2.7182	2.7118	2.7741	2.8002	2.7615	2.7034	2.7807	2.7711	2.8096	2.7506	2.7416	2.8493
Potri.012G023700	1.9758	1.6733	3.0785	2.2629	2.8355	2.9629	3.4361	3.2922	2.8817	2.9335	3.292	2.8635	2.4772	1.4772	2.4246	3.61	3.2622	2.3042	2.5333	2.2848	3.107	2.7401	2.755	2.8798
Potri.005G158800	1.9286	2.2342	1.6999	3.0524	2.6715	3.2359	2.6253	2.6704	3.3374	3.1048	2.7254	2.822	3.1009	3.1197	3.3312	2.5511	2.8564	3.1239	3.1792	3.0606	3.143	3.0653	3.0768	3.0597
Potri.015G034100	2.4633	2.3894	1	2.8786	3.1735	3.1018	2.7957	3.139	3.1744	3.0597	2.9923	2.5084	2.9391	2.9051	3.2637	2.3495	2.5512	2.9011	2.9856	2.9095	3.0684	2.7972	2.7506	2.808
Potri.010G169400	2.2782	2.5028	2.2134	2.8872	3.2602	3.1206	3.2312	3.3321	3.161	3.0645	2.2445	3.0739	3.0716	2.5229	2.6961	3.0762	2.9583	2.8138	2.8107	2.6554	2.6495	3.1798	3.123	3.0913
Potri.005G122500	2.7302	2.8219	1.6999	2.9674	3.0065	2.8807	3.0248	2.9371	3.088	3.0885	3.0967	3.2463	2.7936	2.7704	2.9617	2.9949	2.8948	2.774	2.7618	2.8769	2.6767	2.7885	2.6681	2.7338
Potri.001G189200	2.7812	2.8022	2.8023	2.7505	2.7906	2.8936	2.6253	2.4571	2.9886	2.9392	2.7638	2.8163	2.87	2.8815	2.9328	2.4791	2.7267	2.834	2.8481	2.7398	2.5401	2.8436	2.6857	2.6918
Potri.011G097500	2.8385	2.8828	2.2917	2.8377	2.6356	2.6761	2.6812	2.5314	2.8534	2.8475	2.7038	2.7387	2.9391	2.6469	2.9572	2.9184	2.9751	2.857	2.8067	2.8501	2.7938	2.9308	2.9301	2.8981
Potri.002G031000	3.2735	3.1888	1.8106	3.0801	2.7607	2.5371	3.2337	3.4567	2.3407	3.1626	2.5071	2.8192	2.3672	2.3633	2.481	2.7818	2.7686	1.802	1.8394	2.1103	1.8625	2.6366	2.2245	1.975
Potri.006G230700	2.8311	2.8703	1	2.4952	2.571	2.8369	2.7612	2.7682	2.9672	3.0581	1.4894	2.627	2.1952	2.284	2.3199	2.3114	2.1148	2.4347	2.4831	2.2566	2.6911	2.4375	2.0936	2.3771
Potri.008G129500	2.8725	2.7655	1.9623	2.3803	2.1746	2.4568	2.369	2.327	2.6624	2.7756	2.8648	2.4893	2.547	2.2248	2.2181	2.5015	2.5512	2.6392	2.5555	2.7166	2.7842	2.5647	2.5749	2.841
Potri.002G124100	2.9236	3.0536	2.9786	2.9076	2.4642	2.5054	2.6163	2.2546	2.6076	2.3035	2.8998	3.0711	2.3476	2.349	2.3321	1.5186	1.833	2.4347	2.3242	2.7807	2.0758	2.1415	2.1963	2.2218
Potri.010G197300	2.8209	2.7317	3.1089	2.7685	2.0299	2.3463	1.8597	2.1613	2.5988	2.839	2.4781	2.3226	2.4638	2.5683	1.9795	2.2904	2.5512	2.555	2.5216	2.357	2.2716	2.4375	2.2245	1.6636
Potri.016G058600	2.541	2.6276	2.9695	2.4316	2.2752	2.4432	2.2376	2.327	2.6694	2.5518	2.1134	2.6083	2.1952	2.4148	2.4953	2.331	2.267	2.0801	1.9248	2.0611	1.9852	2.4039	2.3899	2.1958
Potri.017G016900	2.5698	2.513	2.3546	2.4196	2.3158	2.0597	2.2034	2.2113	2.4634	2.4788	2.3536	2.9331	2.1952	2.0603	2.2347	2.4791	2.2867	2.2318	2.2742	2.2256	2.0181	2.2729	1.7957	2.3274
Potri.014G025300	3.2631	3.3546	3.1824	3.2201	2.3158	2.8271	1.8597	1.8221	2.8362	2.4036	2.794	2.8276	2.6273	2.7736	2.8276	2.5015	2.8489	1.9209	1.9248	2.1103	1	2.4375	2.2746	1.8529
Potri.016G059000	2.9114	2.857	3.183	2.6574	2.4268	2.6821	2.4092	2.6498	2.9904	2.7267	2.4781	2.8635	2.5024	2.6992	2.8067	2.77	2.4357	2.1386	2.1428	2.2566	2.1474	2.6803	2.662	2.6022
Potri.001G083700	3.199	2.8312	3.3858	2.6046	2.7357	3.0006	2.4446	2.2929	2.7195	2.7756	2.7414	3.0564	2.3856	2.6074	2.7337	3.227	3.2416	2.1885	1.8394	2.7807	2.2407	2.4039	2.3179	1.975
Potri.002G136400	3.2192	2.8947	3.007	2.2419	2.1438	2.5269	2.4609	2.2113	2.5277	2.8165	2.6489	3.0201	2.3267	2.2458	1.8571	2.8933	2.899	2.4745	1.8394	2.6141	2.3497	2.0494	2.0936	1.8529
Potri.006G071600	2.2597	2.0776	2.0191	2.366	1.9257	1.5287	1.7451	2.3578	1.5522	2.8303	2.7083	2.305	2.6495	2.2024	1	3.062	2.5349	2.7481	2.3673	2.4329	2.1474	2.7059	2.7593	2.944
Potri.010G192100	1.9286	2.1153	1	1.9977	1.9257	1	2.1222	2.1613	1	1.5968	1.6453	1.752	1.8218	2.284	1	2.4547	2.1148	2.0096	1.7263	2.0036	1.6719	1.7253	2.0025	2.1368
Potri.011G114500	2.0546	1.9869	1.5342	2.2195	2.5942	2.7047	2.2686	2.5473	2.2401	2.7267	1	2.3392	2.1952	2.3633	1.9028	2.5122	2.0811	2.3632	2.2459	1.5635	1.5741	2.0494	2.1963	2.3448
Potri.019G021400	2.24	2.0776	1.5342	2.366	2.1099	1.887	1.5719	2.0317	1.7216	3.0245	1.8317	2.5665	2.2261	2.5388	1.6673	1.681	1.8986	2.2701	2.2742	2.0036	2.4559	1.9236	2.2746	1.9192
Potri.006G193700	2.6416	2.7225	2.502	2.4432	2.2028	2.9153	1.946	1.9423	2.8875	2.9156	2.3212	2.5348	2.0803	2.672	2.9791	2.2904	2.246	1.802	1.8394	1	1.8098	1.9236	1.8789	1.9192
Potri.009G023600	2.8947	2.825	2.4224	2.3803	1.8591	2.011	2.3227	2.2113	2.5499	2.5386	2.5799	2.469	1.8218	1.934	1.9795	2.4282	1.833	1.802	1.7263	1	1.6719	1.9236	2.0511	2.2892
Potri.010G112600	2.9709	2.8543	2.6306	1.8948	2.0299	2.5054	2.2034	1.8221	2.4634	2.2726	2.4781	2.0015	1.7101	1.7344	2.2005	1.94	2.0811	1.9209	1	1.7351	2.1014	1.9236	1.6862	2.1368
Potri.007G029500	2.8908	2.8515	1	1.8293	2.9125	2.7989	2.2968	2.2113	2.175	2.8165	1.8317	2.705	1	1	1.5699	2.656	2.4357	1	1	1.5635	1.9489	1	1.5229	1.6636
Potri.017G082700	3.2854	3.3011	3.4568	3.0939	3.0918	3.2581	3.1211	3.1168	1.5522	1.8916	1.9525	1.752	1	1.7344	1.7427	2.0872	1.8986	1	1	1.5635	1.5741	1.7253	1.5229	1.5043
Potri.008G188700	1.7297	1.5123	2.6449	2.3186	2.7176	2.9958	2.975	2.8485	2.2401	2.4949	2.6544	3.0739	1	1	1	1	1.4903	1	1	1	1.4317	1	1	1
Potri.004G004700	2.9352	2.9857	3.1973	3.017	2.6715	2.8833	2.2968	2.3578	2.5604	3.0002	1.7509	3.1285	1	1	1	1	1	1	1	1	1	1	1	1
Potri.011G011100	2.0175	1.9869	3.6125	3.1306	2.9125	3.1766	2.9427	2.8761	3.018	3.1175	1.9525	3.3638	1.7101	1.8142	1.8571	1.5186	1.6465	1	1	1	1.4317	1	1	1
Potri.012G087100	2.8074	2.9695	3.3449	2.9733	3.0928	2.9859	3.0266	2.9741	2.7252	3.0597	2.3536	3.2922	1	1.4772	1.6673	1	1.4903	1.62	1	1	1	1	1.5229	1
Potri.010G043500	2.7107	2.825	3.5838	2.9644	3.0965	3.1179	3.2169	3.2118	2.9547	3.1626	2.7453	3.3205	1.7101	1.4772	1.6673	1.5186	1	1	1	1.5635	1.8625	1	1	1
Potri.015G079100	2.6253	2.7882	3.189	2.801	2.8605	2.8833	2.9594	2.9086	2.6762	2.8516	2.4781	3.139	1.5427	1.4772	1.8046	1.5186	1.6465	1	1	1	1.4317	1	1	1.5043
Potri.002G113400	3.0432	2.9352	3.2434	2.7615	2.7607	2.6638	2.9617	3.0694	2.6325	2.7584	3.0273	3.1669	1.9063	1.8792	1.7427	1	1.4903	2.2701	1.8394	2.3108	2.552	2.1415	1.8789	1.8529
Potri.004G213300	3.3911	3.4007	3.5973	3.1191	2.677	2.8753	2.9021	2.7318	3.1214	3.1536	3.3096	3.4375	2.2261	1.8792	2.0124	1.5186	1.4903	1.62	1.8394	1.7351	1.7477	2.0494	1.8789	2.1368
Potri.002G100600	3.1148	3.3306	3.5044	3.186	2.9783	2.9199	2.6253	2.6603	3.3823	3.2733	2.5335	2.633	1.8218	2.3015	2.8023	1	1.9539	1	1	1.8489	1	1.9236	2.0936	1.8529
Potri.002G113300	3.6008	3.6809	3.8415	3.4978	3.2646	3.3638	3.4316	3.3914	3.2125	3.3551	2.8373	3.6225	2.0314	1.934	2.4418	1	1.4903	1	1.7263	1.7351	1.9083	2.1415	1	1
Potri.002G030900	2.9764	2.9447	2.8407	2.7579	3.2448	3.1711	2.9835	3.087	3.1736	3.0187	2.3378	3.1042	2.1611	2.1784	2.7187	2.3991	2.4992	1.802	1	1.5635	1	1	1.5229	1
Potri.013G008600	3.1657	3.1172	3.4546	3.1061	3.2598	3.4424	3.3996	3.3688	3.1797	3.497	3.2749	3.4663	1.7101	1.8142	2.3199	2.3991	2.3052	1.802	1.5562	1.7351	1.8098	1.7253	1.9461	1.5043
Potri.008G061000	2.5557	2.6651	3.1705	2.9875	3.0436	3.0834	2.6341	2.7157	3.2789	3.2386	2.6258	2.6147	2.7853	3.1608	3.2463	2.0872	2.7466	2.0096	2.0507	2.5435	1.9489	2.2729	1.9461	1.5043
Potri.005G161500	3.3345	3.2501	2.9055	3.1569	3.361	3.2831	3.007	3.1017	3.308	3.0885	2.9373	3.175	2.2803	2.8011	3.0335	1.681	2.4236	2.1885	2.3242	2.3778	1.4317	2.2729	2.3899	1.8529
Potri.009G009900	3.2217	3.1754	3.4193	2.9369	3.2162	3.3257	3.269	3.2181	3.2593	3.2815	3.2426	3.2837	1.8218	2.5612	2.7534	2.0447	2.1455	2.0096	2.3242	2.3108	2.1879	2.1415	2.2245	1.9192
