# Supplementary material for: Genome-Wide Analysis of the Homeobox Gene Family and Identification of Drought-Responsive Members in Populus trichocarpa
Source: Plants (Basel). 2021 Oct 25;10(11):2284. doi: 10.3390/plants10112284 (PMC8653966; doi:10.3390/plants10112284)
Supplement: Supplementary file 1 [file plants-10-02284-s001.zip › Table S2.xlsx]

## Sheet: Sheet1
Table S2. The primers used in the research.
Primer names	Sequences	Purposes
TRV2-PalHB1-F	CGGGATCCCTGAAGAGCTACTTGATGAG	For VIGS
TRV2-PalHB1-R	CGGAATTCCTGCTGCTTGCTCAAACGAG
TRV2-PalHB3-F	CGGGATCCGTAAAGCGGACATATTGGCG
TRV2-PalHB3-R	CGGAATTCCTATCTCCCAGCAAGCCATC
TRV2-PalHB5-F	CGGGATCCGAGAAACTAAAAGCTGAGGT
TRV2-PalHB5-R	CGGAATTC TTGATCGGGTTCGAAAACAT
TRV2-PalHB12-F	CGGGATCCAGGAGGTTTAGTGATGAGCAG
TRV2-PalHB12-R	CGGAATTCCTCTCCTGGCTTCTTCATCA
TRV1-F	GTAGGAGGAAGAGACCGAAG
TRV1-R	TAGTCGAATCAGTAGCAACC
Q-PalHB1-F	GCGACATACTTTCATGGGAATCCTG	For qRT-PCR
Q-PalHB1-R	GTCCATGCAAAGTAGAAGCCTCATG
Q-PalHB3-F	GGTGGTGAATTGGCAAAATGCGAAG
Q-PalHB3-R	TGCATGAACTCGAACATGTTGTTGC
Q-PalHB5-F	CATCAAGCAAACGGATCAACCAGGC
Q-PalHB5-R	CCAGCTGTTTAGTCTTCCATCTTGC
Q-PalHB12-F	AGGAGGTTTAGTGATGAGCAGATTA
Q-PalHB12-R	GCTTGCTTCTCTTTCTTCAGAGTCT
