# Supplementary material for: Genome-Wide Analysis of the Homeobox Gene Family and Identification of Drought-Responsive Members in Populus trichocarpa
Source: Plants (Basel). 2021 Oct 25;10(11):2284. doi: 10.3390/plants10112284 (PMC8653966; doi:10.3390/plants10112284)
Supplement: Supplementary file 1 [file plants-10-02284-s001.zip › Table S3.xlsx]

## Sheet: Sheet1
Table S3. Subfamily proportion of PrtHB genes in P. trichocarpa
Gene subfamily	Number	Proportion
ZF-HD	21	0.135
HD-ZIP	63	0.404
WOX	18	0.115
TALE	35	0.224
HB-PHD	4	0.026
HB-other	15	0.096
Total	156	1
