# Supplementary material for: Genome-Wide Analysis of the Homeobox Gene Family and Identification of Drought-Responsive Members in Populus trichocarpa
Source: Plants (Basel). 2021 Oct 25;10(11):2284. doi: 10.3390/plants10112284 (PMC8653966; doi:10.3390/plants10112284)
Supplement: Supplementary file 1 [file plants-10-02284-s001.zip › Table S4.xlsx]

## Sheet: Sheet1
Table S4. Motifs associated with PtrHB proteins in P. trichocarpa
Motifs	numbered list	Length (aa)	E-value
	1	23	1.2e-1571
	2	29	3.4e-733
	3	21	4.9e-381
	4	23	3.8e-298
	5	19	1.4e-293
	4	23	3.8e-298
	5	19	1.4e-293
	6	50	5.9e-500
	7	34	8.2e-391
	8	34	1.2e-347
	9	50	6.5e-414
	10	41	1.5e-330
	11	50	1.2e-347
	12	29	4.7e-301
	13	21	5.7e-293
	14	29	1.3e-292
	15	41	8.6e-288
	16	29	5.1e-253
	17	50	2.9e-233
	18	50	2.5e-232
	19	29	1.4e-227
	20	41	4.1e-272
