# Supplementary material for: Genome-Wide Analysis of the Homeobox Gene Family and Identification of Drought-Responsive Members in Populus trichocarpa
Source: Plants (Basel). 2021 Oct 25;10(11):2284. doi: 10.3390/plants10112284 (PMC8653966; doi:10.3390/plants10112284)
Supplement: Supplementary file 1 [file plants-10-02284-s001.zip › Table S5.xlsx]

## Sheet: Sheet1
Table S5. Chromosomal location of PtrHB genes associated with the synteny in P. trichocarpa
Chromosome number	Number	Proportion
Chr1	12	0.0945
Chr2	13	0.1024
Chr3	4	0.0315
Chr4	9	0.0709
Chr5	12	0.0945
Chr6	7	0.0551
Chr7	7	0.0551
Chr8	6	0.0472
Chr9	7	0.0551
Chr10	7	0.0551
Chr11	6	0.0472
Chr12	6	0.0472
Chr13	4	0.0315
Chr14	7	0.0551
Chr15	6	0.0472
Chr16	2	0.0157
Chr17	4	0.0315
Chr18	5	0.0394
Chr19	3	0.0236
Total	127
