# Supplementary material for: Genome-Wide Analysis of the Homeobox Gene Family and Identification of Drought-Responsive Members in Populus trichocarpa
Source: Plants (Basel). 2021 Oct 25;10(11):2284. doi: 10.3390/plants10112284 (PMC8653966; doi:10.3390/plants10112284)
Supplement: Supplementary file 1 [file plants-10-02284-s001.zip › Table S6.xlsx]

## Sheet: Sheet1
Table S6 The main cis-regulatory elements located in PrtHB promoters
Cis-regulatory elements	Elements number	Associated genes number
Auxin-responsive	39	34
Abscisic acid responsiveness	177	72
Low-temperature responsiveness	55	39
Defense and stress responsiveness	67	48
Gibberellin responsiveness	22	22
Anaerobic induction	298	97
Light responsiveness	191	79
Salicylic acid responsiveness	73	57
Circadian control	25	22
MeJA-responsiveness	250	71
MYBHv1 binding site	24	23
Endosperm expression	26	22
Zein metabolism regulation	53	41
Meristem expression	48	38
Drought-inducibility	58	43
